# Supplementary material for: High Stretch Modulates cAMP/ATP Level in Association with Purine Metabolism via miRNA–mRNA Interactions in Cultured Human Airway Smooth Muscle Cells
Source: Cells. 2024 Jan 5;13(2):110. doi: 10.3390/cells13020110 (PMC10813996; doi:10.3390/cells13020110)
Supplement: Supplementary file 1 [file cells-13-00110-s001.zip]

Archive with 7 entries (7 files):
- Figure S1 miR-370 mRNA-KEGG.tif
- Figure S2 new.tif
- Table S1 new.pdf
- Table S2.pdf
- Table S3 KEGG pathway.pdf
- Table S4 GO enrichment of target DE-mRNAs in ASMCs.pdf
- Table S5 KEGG enrichment of first module of PPI.pdf
